# Supplementary material for: 2-Chloro-N-(3-chloro­phen­yl)benzamide
Source: Acta Crystallogr Sect E Struct Rep Online. 2008 Jun 19;64(Pt 7):o1300. doi: 10.1107/S1600536808018102 (PMC2961659; doi:10.1107/S1600536808018102)
Supplement: Supplementary file 2 [file e-64-o1300-Isup2.hkl]

# 
# h,k,l, Fc-squared, Fo-squared, sigma(Fo-squared) and status flag 
# 
data_I
_shelx_title ' B87 PCA21' 
_shelx_refln_list_code          4 
_shelx_F_calc_maximum      109.17 
_exptl_crystal_F_000       544.00 
_reflns_d_resolution_high  0.8005 
 
loop_ 
 _symmetry_equiv_pos_as_xyz 
 'x, y, z' 
 '-x, -y, z+1/2' 
 '-x+1/2, y, z+1/2' 
 'x+1/2, -y, z' 
 
_cell_length_a    11.4300 
_cell_length_b    12.2090 
_cell_length_c     8.8780 
_cell_angle_alpha  90.000 
_cell_angle_beta   90.000 
_cell_angle_gamma  90.000 
 
_shelx_F_squared_multiplier     1.000 
 
loop_ 
 _refln_index_h 
 _refln_index_k 
 _refln_index_l 
 _refln_F_squared_calc 
 _refln_F_squared_meas 
 _refln_F_squared_sigma 
 _refln_observed_status 
   1   1 -11        5.11        2.05      3.66 o 
   0   0 -10       52.15       51.05      7.08 o 
   2   0 -10       14.34       19.70      7.13 o 
   4   0 -10        9.33       19.14     11.24 o 
   6   0 -10        6.61       11.87     12.85 o 
   0   1 -10        3.64       -3.30      3.30 o 
   1   1 -10        4.93        3.60      3.96 o 
   2   1 -10       14.22        7.48      3.80 o 
   3   1 -10        5.75        0.28      1.81 o 
   4   1 -10        6.06        5.52      7.50 o 
   5   1 -10        4.52        2.06     14.01 o 
   0   2 -10       16.59        7.46      5.12 o 
   1   2 -10       71.28       78.72      3.86 o 
   2   2 -10       29.38       37.66      4.20 o 
   3   2 -10       19.31       12.84      5.14 o 
   4   2 -10        3.38       -1.85      3.23 o 
   5   2 -10        0.86       -2.17      2.89 o 
   0   3 -10        5.32        1.08      2.59 o 
   1   3 -10       37.03       39.24      3.96 o 
   2   3 -10        2.35        6.36      4.59 o 
   3   3 -10       36.02       36.87      5.35 o 
   4   3 -10       12.93       20.94      5.42 o 
   5   3 -10        9.10        8.31      3.89 o 
   0   4 -10       14.33       23.58      5.27 o 
   1   4 -10        9.37        1.89      3.45 o 
   2   4 -10        6.18        7.70      4.64 o 
   3   4 -10        0.23       -0.33      0.73 o 
   4   4 -10       10.75       16.11      5.62 o 
   0   5 -10        2.12        4.66      4.66 o 
   1   5 -10       13.05       18.73      5.56 o 
   2   5 -10        0.70       -0.15      6.42 o 
   3   5 -10        1.24        4.16      4.83 o 
   4   5 -10        2.37       -1.19      9.33 o 
   0   6 -10       22.57       20.37      9.42 o 
   1   6 -10        4.88       -1.49      3.15 o 
   2   6 -10        9.70       10.69     12.77 o 
   2   0  -9       32.62       26.55      4.82 o 
   4   0  -9      122.11      117.08      9.08 o 
   6   0  -9       25.23       34.33     10.78 o 
   8   0  -9        7.37        0.64      1.71 o 
   1   1  -9       16.25       13.18      3.15 o 
   2   1  -9        4.40        2.41      1.99 o 
   3   1  -9       48.59       60.32      3.39 o 
   4   1  -9       30.12       32.54      4.35 o 
   5   1  -9       55.19       52.54      5.53 o 
   6   1  -9        2.83        6.25      7.56 o 
   7   1  -9        2.44       -1.75      1.75 o 
   8   1  -9        0.41       -0.38      7.61 o 
   1   2  -9        1.05       -0.79      0.85 o 
   2   2  -9       28.62       31.17      3.49 o 
   3   2  -9        1.55       -1.04      1.24 o 
   4   2  -9       49.21       53.59      4.43 o 
   5   2  -9        3.42       -0.74      2.40 o 
   6   2  -9        2.60        1.00      3.34 o 
   7   2  -9        4.26       -1.61      4.01 o 
   8   2  -9        1.21        2.05      6.76 o 
   1   3  -9       56.71       62.54      3.46 o 
   2   3  -9       13.14       12.91      3.46 o 
   3   3  -9        8.79        0.51      3.32 o 
   4   3  -9        6.60        8.26      4.70 o 
   5   3  -9       11.93        8.70      4.72 o 
   6   3  -9        5.73        1.68      2.96 o 
   7   3  -9        6.72        8.94      6.46 o 
   1   4  -9       24.25       18.80      3.26 o 
   2   4  -9       24.33       19.19      4.13 o 
   3   4  -9       12.85       11.58      4.68 o 
   4   4  -9        4.43       -0.94      2.34 o 
   5   4  -9       30.57       28.33      4.91 o 
   6   4  -9        7.32        2.44      5.09 o 
   7   4  -9        9.29       17.91      6.74 o 
   1   5  -9        1.17        1.92      2.20 o 
   2   5  -9       24.59       24.01      4.15 o 
   3   5  -9       19.94       13.26      5.21 o 
   4   5  -9       35.28       32.95      5.75 o 
   5   5  -9       22.91       26.60      5.66 o 
   6   5  -9        4.57        0.29      4.75 o 
   1   6  -9        6.35        3.90      5.76 o 
   2   6  -9        3.47       -0.34      2.09 o 
   3   6  -9       34.50       41.55      7.33 o 
   4   6  -9       17.08       18.90      7.39 o 
   5   6  -9       10.03       -2.10      7.49 o 
   1   7  -9        2.10       -3.37      5.62 o 
   2   7  -9       17.61       20.82      6.54 o 
   3   7  -9       10.59       13.76      6.69 o 
   4   7  -9        6.02        7.57      7.91 o 
   1   8  -9        8.71        4.52      6.44 o 
   0   0  -8       18.92       15.75      7.36 o 
   2   0  -8      274.01      288.77      8.42 o 
   4   0  -8       45.21       38.21      3.52 o 
   6   0  -8       99.84      105.86      5.79 o 
   8   0  -8        5.25       -1.99      3.18 o 
   0   1  -8      114.46      113.84      5.13 o 
   1   1  -8       17.21       15.16      2.44 o 
   2   1  -8       98.95      113.02      2.43 o 
   3   1  -8       45.78       51.12      2.91 o 
   4   1  -8       54.19       51.47      3.27 o 
   5   1  -8       24.39       28.64      3.88 o 
   6   1  -8       43.48       40.39      5.04 o 
   7   1  -8       34.46       39.30      5.19 o 
   8   1  -8       18.62       19.22      5.41 o 
   9   1  -8        5.12        0.40      3.12 o 
   0   2  -8      114.22      129.48      4.16 o 
   1   2  -8       14.82       15.15      2.90 o 
   2   2  -8        7.03        7.92      2.89 o 
   3   2  -8       11.55       17.17      2.94 o 
   4   2  -8       43.05       39.40      3.13 o 
   5   2  -8       85.63       95.09      3.83 o 
   6   2  -8       38.25       53.53      5.00 o 
   7   2  -8       23.46       24.31      4.70 o 
   8   2  -8        6.51        4.23      5.18 o 
   9   2  -8        4.56        6.06      5.29 o 
   0   3  -8       73.42       73.12      4.18 o 
   1   3  -8       75.19       78.73      2.90 o 
   2   3  -8       66.08       67.71      2.92 o 
   3   3  -8       10.09       12.25      3.42 o 
   4   3  -8       16.95       12.20      3.87 o 
   5   3  -8        3.04       -1.04      1.43 o 
   6   3  -8        0.11       -3.42      3.55 o 
   7   3  -8       25.11       21.43      4.94 o 
   8   3  -8        3.55        1.19      2.42 o 
   9   3  -8       15.17       10.02      5.91 o 
   0   4  -8       46.34       47.24      4.75 o 
   1   4  -8       14.15       12.54      2.95 o 
   2   4  -8       27.32       28.79      3.81 o 
   3   4  -8       29.32       29.44      3.91 o 
   4   4  -8       94.14      114.04      4.36 o 
   5   4  -8       12.79       14.38      4.62 o 
   6   4  -8        7.83       13.23      5.58 o 
   7   4  -8       41.75       38.88      5.14 o 
   8   4  -8       24.27       38.40      5.79 o 
   9   4  -8        5.99        2.82      5.20 o 
   0   5  -8      175.52      223.68      9.77 o 
   1   5  -8       44.60       34.08      4.88 o 
   2   5  -8      146.44      150.79      6.54 o 
   3   5  -8       66.06       69.08      3.99 o 
   4   5  -8        0.59       -0.82      2.68 o 
   5   5  -8       80.53       79.70      4.22 o 
   6   5  -8       25.83       24.27      5.60 o 
   7   5  -8       25.58       31.38      6.09 o 
   8   5  -8        5.82       -0.69      1.69 o 
   0   6  -8       42.54       57.73      5.99 o 
   1   6  -8       93.83       98.90      5.29 o 
   2   6  -8        6.51        7.77      5.29 o 
   3   6  -8       20.68       14.97      6.31 o 
   4   6  -8        2.12        5.42      6.42 o 
   5   6  -8       62.56       61.00      9.53 o 
   6   6  -8        1.04       -1.34      4.57 o 
   7   6  -8       47.36       61.85      8.30 o 
   8   6  -8       13.15       12.44     15.26 o 
   0   7  -8       37.72       50.56      9.93 o 
   1   7  -8       28.20       33.38      5.34 o 
   2   7  -8       48.80       49.74      5.56 o 
   3   7  -8        7.98        9.48      5.44 o 
   4   7  -8        0.62       -6.75      6.75 o 
   5   7  -8       45.98       48.67     10.08 o 
   6   7  -8       16.18        5.72     11.38 o 
   7   7  -8        9.22       16.58     14.71 o 
   0   8  -8       54.78       39.88      6.15 o 
   1   8  -8       30.71       24.42      4.44 o 
   2   8  -8       20.84       28.64      4.81 o 
   3   8  -8       12.30       10.90      4.96 o 
   4   8  -8        8.52        3.98      2.96 o 
   5   8  -8       14.57       15.03      7.77 o 
   0   9  -8        7.91       11.70      6.63 o 
   1   9  -8        8.40        7.98      5.13 o 
   2   9  -8        7.00       10.82      5.21 o 
   3   9  -8        4.73       -0.21      2.52 o 
   4   9  -8        3.77       -0.04      4.20 o 
   5   9  -8       19.78       30.76     14.31 o 
   0  10  -8       50.68       53.90      7.44 o 
   1  10  -8       44.24       44.82      6.50 o 
   2  10  -8       28.94       29.08      7.62 o 
   3  10  -8       17.54        8.50      9.98 o 
   2   0  -7       51.58       47.65      2.88 o 
   4   0  -7      139.85      145.64      2.86 o 
   6   0  -7      216.53      212.75      4.52 o 
   8   0  -7       66.59       65.58      5.00 o 
  10   0  -7       50.73       58.38      6.21 o 
   1   1  -7        0.28        2.91      2.37 o 
   2   1  -7       54.97       55.86      2.01 o 
   3   1  -7      142.52      140.64      2.16 o 
   4   1  -7      111.64      120.73      1.99 o 
   5   1  -7       17.59       20.85      2.43 o 
   6   1  -7       16.05       14.17      2.89 o 
   7   1  -7      107.49      105.19      3.09 o 
   8   1  -7        2.16       -0.11      2.62 o 
   9   1  -7        2.80        0.65      1.05 o 
  10   1  -7        2.97        0.60      7.36 o 
  11   1  -7       20.52       34.80     12.89 o 
   1   2  -7       17.02       12.97      2.24 o 
   2   2  -7       53.33       49.64      2.07 o 
   3   2  -7       23.82       20.65      2.11 o 
   4   2  -7       81.82       91.92      2.66 o 
   5   2  -7        3.96        4.81      3.29 o 
   6   2  -7       40.05       39.39      3.47 o 
   7   2  -7        2.49        1.25      1.04 o 
   8   2  -7       15.01        9.34      3.77 o 
   9   2  -7       23.27       22.84      4.67 o 
  10   2  -7        1.03       -1.93      2.22 o 
   1   3  -7        9.81       10.34      2.68 o 
   2   3  -7       27.10       21.57      2.61 o 
   3   3  -7      252.76      276.93      4.13 o 
   4   3  -7       22.08       23.00      3.01 o 
   5   3  -7       29.09       26.97      3.52 o 
   6   3  -7       19.12       16.35      4.61 o 
   7   3  -7       23.61       18.10      4.77 o 
   8   3  -7       11.81        3.28      4.33 o 
   9   3  -7       22.17       16.53      4.52 o 
  10   3  -7        2.18       -1.19      4.54 o 
   1   4  -7       13.81       12.85      2.84 o 
   2   4  -7       80.82       75.31      3.12 o 
   3   4  -7      223.74      224.59      3.49 o 
   4   4  -7      224.76      230.50      4.52 o 
   5   4  -7       17.20       15.22      3.51 o 
   6   4  -7       13.77        3.68      5.11 o 
   7   4  -7       22.93       18.71      5.22 o 
   8   4  -7        8.38        5.71      3.07 o 
   9   4  -7        6.70        7.77      5.11 o 
  10   4  -7        0.37        0.07      1.26 o 
   1   5  -7        2.33        1.28      2.29 o 
   2   5  -7      104.48      108.83      3.14 o 
   3   5  -7      129.79      147.04      3.63 o 
   4   5  -7       41.42       50.00      3.61 o 
   5   5  -7       19.82       13.74      5.07 o 
   6   5  -7       19.79       18.71      5.18 o 
   7   5  -7       32.37       28.68      5.30 o 
   8   5  -7        1.17       -0.26      2.98 o 
   9   5  -7       25.81       27.80      5.15 o 
  10   5  -7       11.91       15.29      9.10 o 
   1   6  -7        1.35        0.45      1.38 o 
   2   6  -7       51.27       52.01      3.81 o 
   3   6  -7       49.30       48.41      4.50 o 
   4   6  -7       37.40       34.50      4.52 o 
   5   6  -7       32.75       34.55      5.80 o 
   6   6  -7        7.95        3.74      8.49 o 
   7   6  -7       14.34       16.61      7.20 o 
   8   6  -7       13.96        6.66      8.00 o 
   9   6  -7       50.24       54.04      6.57 o 
   1   7  -7       14.08        9.89      3.74 o 
   2   7  -7       15.06       13.98      3.71 o 
   3   7  -7        5.30       -1.25      1.42 o 
   4   7  -7        3.62        0.20      0.94 o 
   5   7  -7        6.03        6.32      6.57 o 
   6   7  -7       23.06       31.05      9.85 o 
   7   7  -7       12.33       21.93     10.46 o 
   8   7  -7        6.50        6.85      7.96 o 
   1   8  -7       15.06       17.64      3.91 o 
   2   8  -7        5.77        5.64      4.12 o 
   3   8  -7       32.42       35.37      4.48 o 
   4   8  -7       12.87        3.57      4.88 o 
   5   8  -7       20.94       17.81      6.60 o 
   6   8  -7       10.27        4.72     10.36 o 
   7   8  -7        2.19        6.29     10.98 o 
   8   8  -7        0.36        0.78      1.67 o 
   1   9  -7        3.21       -0.16      1.22 o 
   2   9  -7        5.86        5.38      4.66 o 
   3   9  -7       21.70       15.01      4.48 o 
   4   9  -7        7.53        5.80      6.38 o 
   5   9  -7        0.18        4.80      8.10 o 
   6   9  -7        0.02       -8.47      8.47 o 
   1  10  -7        4.94        9.41      4.97 o 
   2  10  -7        3.73        3.65      3.79 o 
   3  10  -7       21.37       26.45      4.84 o 
   4  10  -7        3.22        3.87      4.49 o 
   5  10  -7        1.21        3.87      6.05 o 
   1  11  -7        1.74       -1.40      3.75 o 
   2  11  -7       17.39       14.58      5.40 o 
   3  11  -7        6.74        6.47      5.58 o 
   4  11  -7       22.99       22.79      8.04 o 
   0   0  -6     1459.74     1553.57     15.45 o 
   2   0  -6      178.13      155.49      2.86 o 
   4   0  -6      312.99      341.47      3.91 o 
   6   0  -6      759.84      766.46      6.99 o 
   8   0  -6       76.29       95.67      4.17 o 
  10   0  -6       65.66       68.22      5.46 o 
  12   0  -6        6.65        4.92     15.86 o 
   0   1  -6      556.15      538.19      4.73 o 
   1   1  -6      570.59      620.42      4.04 o 
   2   1  -6       60.68       65.34      1.50 o 
   3   1  -6      145.10      129.28      1.67 o 
   4   1  -6      113.11      108.63      1.66 o 
   5   1  -6       48.53       51.18      2.35 o 
   6   1  -6      376.68      383.77      6.30 o 
   7   1  -6        7.28        2.77      1.87 o 
   8   1  -6       16.38       11.09      2.76 o 
   9   1  -6       46.10       45.41      3.45 o 
  10   1  -6       13.11       11.11      3.93 o 
  11   1  -6       30.87       26.25      6.63 o 
   0   2  -6      258.24      255.72      3.81 o 
   1   2  -6      175.54      161.20      2.65 o 
   2   2  -6       77.33       83.41      1.68 o 
   3   2  -6       56.69       61.18      1.57 o 
   4   2  -6        3.59        3.59      1.35 o 
   5   2  -6      262.91      245.27      3.27 o 
   6   2  -6       20.44        9.47      2.76 o 
   7   2  -6       31.74       35.33      2.83 o 
   8   2  -6       40.97       37.97      2.83 o 
   9   2  -6       51.30       53.63      3.10 o 
  10   2  -6        3.91        2.74      3.82 o 
  11   2  -6        1.60        4.92      9.56 o 
   0   3  -6      244.43      211.08      6.37 o 
   1   3  -6       17.25       13.35      1.81 o 
   2   3  -6        3.64        2.13      1.72 o 
   3   3  -6       12.57       12.66      2.05 o 
   4   3  -6       98.72       90.84      3.26 o 
   5   3  -6      136.67      116.77      3.98 o 
   6   3  -6       78.24       93.14      3.98 o 
   7   3  -6        0.16       -3.16      4.30 o 
   8   3  -6       84.93       87.59      4.10 o 
   9   3  -6       12.45       12.68      4.36 o 
  10   3  -6        0.58        0.70      5.30 o 
  11   3  -6        4.88        2.02      6.84 o 
   0   4  -6      810.99      913.13     19.68 o 
   1   4  -6       40.04       43.24      2.29 o 
   2   4  -6      232.72      247.34      4.48 o 
   3   4  -6      142.19      152.79      3.25 o 
   4   4  -6      331.69      370.97      6.15 o 
   5   4  -6       86.17       79.40      4.62 o 
   6   4  -6       22.90       23.54      4.27 o 
   7   4  -6        5.50        3.07      4.75 o 
   8   4  -6      109.39      110.08      3.88 o 
   9   4  -6        6.20        4.38      4.91 o 
  10   4  -6        4.14       -0.58      2.13 o 
  11   4  -6        1.74       -1.20      6.78 o 
   0   5  -6       15.82       18.39      4.13 o 
   1   5  -6      120.80      120.60      2.88 o 
   2   5  -6      153.44      160.41      3.94 o 
   3   5  -6      161.67      161.70      3.52 o 
   4   5  -6       86.58       90.95      3.06 o 
   5   5  -6       50.77       54.38      4.43 o 
   6   5  -6      314.89      314.07      6.37 o 
   7   5  -6        5.64        0.41      3.41 o 
   8   5  -6       30.62       35.88      4.08 o 
   9   5  -6       22.45       14.77      4.66 o 
  10   5  -6        9.20        2.73      4.03 o 
  11   5  -6        6.44       20.72      9.04 o 
   0   6  -6      195.60      188.10      5.31 o 
   1   6  -6      381.76      390.22      6.63 o 
   2   6  -6      239.86      233.97      4.77 o 
   3   6  -6      326.85      334.28      6.49 o 
   4   6  -6       24.77       20.29      3.91 o 
   5   6  -6        4.86       -2.22      3.84 o 
   6   6  -6        0.25       -0.04      0.13 o 
   7   6  -6       46.46       53.66      6.91 o 
   8   6  -6        5.70        9.27      5.08 o 
   9   6  -6        9.38        7.62      6.17 o 
  10   6  -6        1.62       -2.26      4.75 o 
   0   7  -6      106.83      100.04      4.84 o 
   1   7  -6      211.11      206.29      3.65 o 
   2   7  -6      309.81      335.54      4.86 o 
   3   7  -6       98.57       84.14      4.07 o 
   4   7  -6       48.58       48.73      4.02 o 
   5   7  -6       28.24       41.48      5.70 o 
   6   7  -6      125.88      123.92      8.40 o 
   7   7  -6       38.69       35.71      8.72 o 
   8   7  -6       21.08       17.42      5.94 o 
   9   7  -6        9.60       13.37      6.00 o 
  10   7  -6        2.83        4.80     48.87 o 
   0   8  -6      117.89      137.63      5.36 o 
   1   8  -6       51.29       43.53      3.40 o 
   2   8  -6       12.01       22.82      3.59 o 
   3   8  -6        2.49        0.89      4.85 o 
   4   8  -6       48.50       40.78      6.29 o 
   5   8  -6        5.69        3.34      6.38 o 
   6   8  -6       14.18       15.14      6.77 o 
   7   8  -6       10.74       11.69      9.72 o 
   8   8  -6       30.24       27.41      6.86 o 
   9   8  -6       38.78       47.67      8.87 o 
   0   9  -6      103.42      110.84      5.01 o 
   1   9  -6       73.70       72.21      3.83 o 
   2   9  -6       23.69       29.34      3.91 o 
   3   9  -6       38.14       34.74      4.19 o 
   4   9  -6        6.57        6.73      5.36 o 
   5   9  -6       48.44       53.34     11.47 o 
   6   9  -6       56.04       58.23      7.22 o 
   7   9  -6       20.58       15.41     10.26 o 
   8   9  -6       13.47       10.27      7.57 o 
   0  10  -6       43.49       35.80      5.63 o 
   1  10  -6       56.51       56.51      4.30 o 
   2  10  -6       20.39       13.85      4.31 o 
   3  10  -6       60.24       62.12      5.66 o 
   4  10  -6       20.92       12.43      5.94 o 
   5  10  -6       57.21       57.62      6.22 o 
   6  10  -6        8.64       10.34      8.68 o 
   7  10  -6        7.48        7.87     10.30 o 
   0  11  -6       13.48       13.36      6.26 o 
   1  11  -6       80.57       81.81      4.34 o 
   2  11  -6       23.10       21.95      4.60 o 
   3  11  -6       97.62      120.37      6.24 o 
   4  11  -6       24.47       32.25      6.53 o 
   5  11  -6        8.32       14.65      7.09 o 
   6  11  -6        2.51       -0.85      1.87 o 
   0  12  -6       10.56       13.30      7.17 o 
   1  12  -6       22.71       24.46      4.74 o 
   2  12  -6       33.72       42.47      6.31 o 
   3  12  -6       32.87       43.33      6.20 o 
   4  12  -6       19.11       25.79      6.66 o 
   2   0  -5      251.57      268.15      2.69 o 
   4   0  -5       40.48       50.88      1.79 o 
   6   0  -5      181.58      210.86      3.14 o 
   8   0  -5      264.31      231.30      3.85 o 
  10   0  -5       23.42       25.83      5.88 o 
  12   0  -5        9.52       12.83     14.53 o 
   1   1  -5      167.37      152.63      2.83 o 
   2   1  -5       44.48       54.93      1.17 o 
   3   1  -5      337.04      339.06      3.57 o 
   4   1  -5      140.38      145.08      2.10 o 
   5   1  -5      212.33      202.30      2.33 o 
   6   1  -5        7.54        4.48      1.91 o 
   7   1  -5      391.22      391.60      7.11 o 
   8   1  -5      150.57      157.93      2.60 o 
   9   1  -5       78.14       75.63      2.75 o 
  10   1  -5        1.36       -0.09      2.45 o 
  11   1  -5       11.73       12.25      5.86 o 
  12   1  -5       25.26       19.82      9.78 o 
   1   2  -5      194.51      217.91      3.23 o 
   2   2  -5      164.34      158.15      1.65 o 
   3   2  -5       51.00       61.03      1.31 o 
   4   2  -5       46.33       47.79      1.41 o 
   5   2  -5      282.56      274.25      3.13 o 
   6   2  -5       53.79       44.30      2.31 o 
   7   2  -5       38.45       37.24      2.29 o 
   8   2  -5      185.15      199.47      2.99 o 
   9   2  -5        4.22       -0.66      2.07 o 
  10   2  -5        1.46       -0.33      1.92 o 
  11   2  -5       28.08       30.58      4.99 o 
  12   2  -5       18.65       17.39      5.71 o 
   1   3  -5      527.65      570.06      4.81 o 
   2   3  -5       41.69       47.60      1.56 o 
   3   3  -5      161.09      178.65      2.04 o 
   4   3  -5      157.73      153.54      2.59 o 
   5   3  -5      186.71      210.14      3.14 o 
   6   3  -5       24.34       19.82      2.31 o 
   7   3  -5       67.32       61.41      2.33 o 
   8   3  -5       22.50       25.23      3.07 o 
   9   3  -5       28.23       20.78      3.43 o 
  10   3  -5       48.58       41.20      5.42 o 
  11   3  -5       34.89       37.59      5.70 o 
  12   3  -5        3.93       -2.97      2.97 o 
   1   4  -5      184.69      159.02      2.34 o 
   2   4  -5       62.22       60.40      1.94 o 
   3   4  -5       63.02       48.55      2.45 o 
   4   4  -5      469.62      457.64      4.68 o 
   5   4  -5       94.46       89.10      6.21 o 
   6   4  -5       24.51       31.42      3.63 o 
   7   4  -5        4.58        0.24      1.35 o 
   8   4  -5       65.08       65.19      3.48 o 
   9   4  -5       35.84       28.01      3.82 o 
  10   4  -5       11.57        7.86      5.15 o 
  11   4  -5        1.47       -1.11      4.71 o 
  12   4  -5        7.87       15.82      8.56 o 
   1   5  -5        8.62        9.53      3.08 o 
   2   5  -5       96.16       97.15      3.18 o 
   3   5  -5       49.23       44.14      2.89 o 
   4   5  -5      107.15      107.02      2.92 o 
   5   5  -5       70.08       74.48      3.32 o 
   6   5  -5      139.72      156.34      4.73 o 
   7   5  -5       36.35       25.53      4.28 o 
   8   5  -5       10.24        4.66      3.54 o 
   9   5  -5       21.90       13.49      5.51 o 
  10   5  -5       48.62       50.81      6.30 o 
  11   5  -5        0.21       -3.30      3.30 o 
   1   6  -5      164.81      158.82      3.39 o 
   2   6  -5       21.61       16.28      3.26 o 
   3   6  -5      136.32      141.69      3.75 o 
   4   6  -5       67.64       69.15      3.44 o 
   5   6  -5       36.74       32.04      4.54 o 
   6   6  -5       26.12       29.41      7.25 o 
   7   6  -5       63.00       67.98      6.03 o 
   8   6  -5       71.59       59.34      5.15 o 
   9   6  -5        8.22        5.44      5.18 o 
  10   6  -5        3.74        2.40      5.64 o 
  11   6  -5       26.64       41.05      8.58 o 
   1   7  -5        7.77       12.66      2.86 o 
   2   7  -5       35.51       29.83      3.03 o 
   3   7  -5        7.08        9.37      3.58 o 
   4   7  -5       66.31       60.67      4.55 o 
   5   7  -5        3.34       -0.75      5.96 o 
   6   7  -5       26.92       19.51      5.28 o 
   7   7  -5       60.73       70.06      7.74 o 
   8   7  -5       19.43        9.87      5.96 o 
   9   7  -5       21.76       17.52      5.44 o 
  10   7  -5       13.80       13.64      6.39 o 
   1   8  -5       30.57       32.74      3.02 o 
   2   8  -5       20.94       19.74      3.51 o 
   3   8  -5      149.94      143.92      3.64 o 
   4   8  -5      103.34      114.33      5.38 o 
   5   8  -5       53.64       54.25      5.24 o 
   6   8  -5        2.54        4.13      8.29 o 
   7   8  -5       15.82       19.55      8.10 o 
   8   8  -5        0.68       -0.03      2.63 o 
   9   8  -5       29.49       32.73      6.89 o 
  10   8  -5        5.64       -3.20      9.43 o 
   1   9  -5       93.54       77.35      3.35 o 
   2   9  -5       95.97       86.37      3.50 o 
   3   9  -5       35.54       42.30      3.72 o 
   4   9  -5        0.07       -0.89      2.54 o 
   5   9  -5      138.52      133.27      6.13 o 
   6   9  -5       45.52       38.95      6.87 o 
   7   9  -5        1.05        1.21     16.59 o 
   8   9  -5       29.95       34.60      6.81 o 
   9   9  -5        8.20        7.09     10.73 o 
   1  10  -5       65.95       80.86      3.77 o 
   2  10  -5       15.98       10.94      4.01 o 
   3  10  -5        0.65        1.33      2.74 o 
   4  10  -5       52.91       40.50      5.20 o 
   5  10  -5       61.73       76.15      5.50 o 
   6  10  -5        2.05        4.09      7.05 o 
   7  10  -5        0.73       -3.29      7.13 o 
   8  10  -5       12.07       13.96      7.44 o 
   1  11  -5        9.60        6.32      4.15 o 
   2  11  -5        5.63        2.02      3.93 o 
   3  11  -5        8.56        1.82      3.33 o 
   4  11  -5        3.12       -3.10      4.18 o 
   5  11  -5        1.18       -2.03      5.28 o 
   6  11  -5        1.32       -3.99      6.43 o 
   7  11  -5        3.31       -1.37      5.81 o 
   1  12  -5        9.24       14.87      4.33 o 
   2  12  -5        3.09       -0.47      0.95 o 
   3  12  -5       12.85        9.08      5.71 o 
   4  12  -5       10.36       13.54      8.21 o 
   5  12  -5       11.62        2.22      8.81 o 
   6  12  -5        3.33        5.81     10.48 o 
   1  13  -5        8.15        9.40      5.98 o 
   2  13  -5        4.21       -3.18      4.23 o 
   3  13  -5        7.06       19.62      7.67 o 
   0   0  -4     1560.01     1487.63      4.96 o 
   2   0  -4     2842.84     3054.91     14.35 o 
   4   0  -4     2342.61     2284.78     18.02 o 
   6   0  -4       27.13       21.23      2.18 o 
   8   0  -4      140.41      150.69      3.11 o 
  10   0  -4      102.86       99.82      4.12 o 
  12   0  -4        2.92        7.34     13.44 o 
   0   1  -4      141.52      142.85      2.41 o 
   1   1  -4      279.81      247.58      1.92 o 
   2   1  -4      944.24      967.82      3.98 o 
   3   1  -4      358.45      318.50      1.96 o 
   4   1  -4      152.05      165.19      2.37 o 
   5   1  -4       58.72       51.40      1.37 o 
   6   1  -4      108.03      122.60      2.19 o 
   7   1  -4      422.33      434.37      3.36 o 
   8   1  -4       65.65       72.12      1.94 o 
   9   1  -4       45.10       47.11      2.25 o 
  10   1  -4       28.71       30.97      3.80 o 
  11   1  -4       76.88       86.04      4.37 o 
  12   1  -4       17.66       12.12      6.90 o 
  13   1  -4        2.05        0.35      4.18 o 
   0   2  -4       42.13       38.25      2.42 o 
   1   2  -4      721.93      729.02      3.60 o 
   2   2  -4      852.88      889.01      4.87 o 
   3   2  -4     1187.35     1208.48      7.22 o 
   4   2  -4      207.67      201.42      2.63 o 
   5   2  -4      697.38      766.74      5.91 o 
   6   2  -4      479.79      487.32      3.01 o 
   7   2  -4      279.63      259.93      2.55 o 
   8   2  -4       71.44       68.04      2.35 o 
   9   2  -4      193.43      184.31      3.30 o 
  10   2  -4       90.38       93.55      3.89 o 
  11   2  -4        1.55        0.14      2.42 o 
  12   2  -4        4.76        9.93      6.66 o 
  13   2  -4       18.16       16.38      7.74 o 
   0   3  -4     2164.61     2234.19     12.28 o 
   1   3  -4      318.62      322.61      3.33 o 
   2   3  -4     1250.05     1233.05      7.37 o 
   3   3  -4     1057.46     1166.17     13.93 o 
   4   3  -4      247.78      261.07      2.28 o 
   5   3  -4     1455.91     1465.70      7.40 o 
   6   3  -4      141.51      141.87      2.54 o 
   7   3  -4      173.05      185.12      3.09 o 
   8   3  -4        8.31        9.11      2.69 o 
   9   3  -4       49.56       44.27      3.57 o 
  10   3  -4       87.30       96.05      4.30 o 
  11   3  -4       10.61        7.51      6.50 o 
  12   3  -4       12.23        3.71      5.88 o 
  13   3  -4        1.80       15.03     12.77 o 
   0   4  -4      212.87      219.38      4.10 o 
   1   4  -4       28.69       25.17      1.91 o 
   2   4  -4     1413.99     1380.52      7.90 o 
   3   4  -4      251.25      253.12      2.37 o 
   4   4  -4       79.73       82.90      2.02 o 
   5   4  -4       61.09       52.55      3.34 o 
   6   4  -4      105.25      108.02      5.23 o 
   7   4  -4       49.20       51.43      2.84 o 
   8   4  -4       23.49       21.34      3.11 o 
   9   4  -4        5.11        3.77      4.01 o 
  10   4  -4      102.12      111.80      6.03 o 
  11   4  -4       17.20       19.84      5.62 o 
  12   4  -4       50.61       38.34      6.24 o 
   0   5  -4     1678.76     1785.62     26.34 o 
   1   5  -4      313.01      311.99      4.37 o 
   2   5  -4      198.94      207.05      3.69 o 
   3   5  -4      225.49      234.95      6.42 o 
   4   5  -4      750.20      717.09     19.79 o 
   5   5  -4      250.00      226.85     16.42 o 
   6   5  -4      480.79      447.00      8.95 o 
   7   5  -4       19.58       22.37      4.11 o 
   8   5  -4       56.21       51.09      3.82 o 
   9   5  -4       21.09       15.33      4.48 o 
  10   5  -4       25.82       27.12      4.93 o 
  11   5  -4        8.94        1.72      4.74 o 
  12   5  -4        2.08       -0.07      2.65 o 
   0   6  -4      453.18      452.49      6.28 o 
   1   6  -4      382.34      350.57      4.04 o 
   2   6  -4       98.21      109.45      3.33 o 
   3   6  -4      255.46      264.03      4.18 o 
   4   6  -4       43.16       48.62      3.89 o 
   5   6  -4        9.99        7.32      4.17 o 
   6   6  -4      126.47       99.24      5.75 o 
   7   6  -4      165.63      175.23      5.00 o 
   8   6  -4       21.04       16.85      4.78 o 
   9   6  -4       26.89       21.04      4.92 o 
  10   6  -4        3.13        4.44      5.56 o 
  11   6  -4       42.47       41.37      6.00 o 
  12   6  -4        4.81       18.13     15.48 o 
   0   7  -4      264.33      285.40      5.76 o 
   1   7  -4      370.44      366.56      4.49 o 
   2   7  -4      265.84      242.06      6.74 o 
   3   7  -4       56.72       43.77      3.16 o 
   4   7  -4      251.76      259.41     12.49 o 
   5   7  -4       25.91       36.61      4.29 o 
   6   7  -4       44.36       41.85      4.68 o 
   7   7  -4       22.07       13.66      4.54 o 
   8   7  -4       35.43       42.55      5.04 o 
   9   7  -4       12.59       12.04      5.24 o 
  10   7  -4       53.50       55.05      5.51 o 
  11   7  -4       13.80       13.66      6.33 o 
   0   8  -4     1346.49     1320.36     11.01 o 
   1   8  -4       83.44       88.62      2.86 o 
   2   8  -4      340.80      349.29      4.45 o 
   3   8  -4       46.46       48.15      3.75 o 
   4   8  -4      495.03      495.66      7.60 o 
   5   8  -4      127.15      130.76      5.48 o 
   6   8  -4       98.97      111.07      7.51 o 
   7   8  -4       66.34       63.66      5.21 o 
   8   8  -4       18.86       18.94      5.84 o 
   9   8  -4        3.85        0.01      3.93 o 
  10   8  -4       21.73       23.36      6.19 o 
   0   9  -4      384.05      405.16      5.82 o 
   1   9  -4        4.56       -0.33      1.00 o 
   2   9  -4      395.64      431.92      4.96 o 
   3   9  -4       71.84       60.29      4.08 o 
   4   9  -4      113.80      117.08      4.09 o 
   5   9  -4       25.68       34.53      5.65 o 
   6   9  -4       53.68       55.36      6.57 o 
   7   9  -4       43.09       37.25      5.50 o 
   8   9  -4       13.27       15.55      6.36 o 
   9   9  -4       24.69       24.48      6.67 o 
  10   9  -4       18.95       21.16      8.39 o 
   0  10  -4       38.32       37.44      4.23 o 
   1  10  -4        1.00       -0.61      0.61 o 
   2  10  -4        2.88        1.09      3.73 o 
   3  10  -4       30.02       39.79      4.61 o 
   4  10  -4       78.49       84.40      4.42 o 
   5  10  -4      162.65      176.84      5.04 o 
   6  10  -4       15.31       16.71      6.56 o 
   7  10  -4       68.03       69.23      6.13 o 
   8  10  -4       23.72       17.42      6.97 o 
   9  10  -4       19.38       22.33      9.72 o 
   0  11  -4      106.88      100.83      4.83 o 
   1  11  -4        3.99       -0.58      1.37 o 
   2  11  -4      210.52      222.87      4.59 o 
   3  11  -4       28.50       30.00      5.08 o 
   4  11  -4       43.99       48.95      5.10 o 
   5  11  -4       15.02       15.40      6.91 o 
   6  11  -4        5.58       14.36      7.15 o 
   7  11  -4       25.36       27.74      6.08 o 
   8  11  -4       21.48       18.50     10.19 o 
   0  12  -4       54.97       60.58      5.33 o 
   1  12  -4       20.73       13.61      4.50 o 
   2  12  -4       36.13       32.56      5.10 o 
   3  12  -4       29.22       33.49      7.32 o 
   4  12  -4       53.32       70.08      8.70 o 
   5  12  -4       20.72       17.31      7.96 o 
   6  12  -4       47.96       56.92      8.18 o 
   7  12  -4        3.16        3.28     13.11 o 
   0  13  -4        6.16       12.52      8.57 o 
   1  13  -4       55.36       57.50      5.83 o 
   2  13  -4        3.15       -0.19      0.78 o 
   3  13  -4       64.06       74.11      6.77 o 
   4  13  -4       53.73       76.97      8.51 o 
   5  13  -4       12.39       16.96      8.84 o 
   0  14  -4       25.31       39.16     14.33 o 
   1  14  -4       49.54       52.38      9.64 o 
   2  14  -4        8.70        7.87     13.87 o 
   2   0  -3     1289.28     1475.82      5.66 o 
   4   0  -3      963.25     1120.45     12.66 o 
   6   0  -3      131.06      117.61      4.08 o 
   8   0  -3        5.38        1.00      1.85 o 
  10   0  -3      122.32      138.14      8.68 o 
  12   0  -3       27.70       29.15      7.66 o 
   1   1  -3     3335.92     3435.12      7.51 o 
   2   1  -3        0.89        0.38      0.41 o 
   3   1  -3      120.35      111.95      1.34 o 
   4   1  -3      414.17      420.74      4.83 o 
   5   1  -3      780.69      752.79      4.43 o 
   6   1  -3       71.62       78.58      1.58 o 
   7   1  -3      264.73      276.83      2.49 o 
   8   1  -3        3.96        0.15      1.26 o 
   9   1  -3        6.77        5.28      2.48 o 
  10   1  -3        7.83        6.56      3.10 o 
  11   1  -3       19.04       16.39      4.53 o 
  12   1  -3        0.89       -0.69      4.72 o 
  13   1  -3       17.58        9.85      6.89 o 
   1   2  -3      310.74      357.51      3.37 o 
   2   2  -3     1191.95     1252.04      6.12 o 
   3   2  -3      886.76      878.85      7.74 o 
   4   2  -3     1766.71     1825.60     14.80 o 
   5   2  -3      502.35      473.03      4.08 o 
   6   2  -3      232.49      253.87      2.26 o 
   7   2  -3       11.32        6.26      1.99 o 
   8   2  -3       22.75       19.69      2.19 o 
   9   2  -3      244.38      248.26      3.43 o 
  10   2  -3        3.83        2.36      3.52 o 
  11   2  -3       21.18       19.44      5.45 o 
  12   2  -3       34.75       33.08      6.32 o 
  13   2  -3        9.18        1.29      8.17 o 
   1   3  -3      695.82      662.89      5.61 o 
   2   3  -3      227.79      233.69      2.57 o 
   3   3  -3       28.03       25.91      0.89 o 
   4   3  -3      107.62      110.85      1.65 o 
   5   3  -3      496.16      504.54      5.24 o 
   6   3  -3      118.92      106.60      1.97 o 
   7   3  -3      124.81      131.01      2.23 o 
   8   3  -3       22.62       24.86      2.25 o 
   9   3  -3      230.76      252.60      4.13 o 
  10   3  -3       11.75       10.25      4.13 o 
  11   3  -3       31.43       28.83      4.75 o 
  12   3  -3       23.22       31.48      7.94 o 
  13   3  -3       25.41       22.85      9.41 o 
   1   4  -3     1509.28     1503.81     13.93 o 
   2   4  -3      232.72      249.04      3.53 o 
   3   4  -3      162.40      148.75      4.56 o 
   4   4  -3       41.85       53.29      2.48 o 
   5   4  -3      114.07      113.56      4.36 o 
   6   4  -3       50.45       35.74      2.45 o 
   7   4  -3      386.35      381.11      4.76 o 
   8   4  -3      170.21      172.96      4.62 o 
   9   4  -3       45.00       37.85      3.75 o 
  10   4  -3       83.79       88.80      5.06 o 
  11   4  -3       50.26       57.61      4.96 o 
  12   4  -3       10.62        9.30      7.74 o 
  13   4  -3        3.26        5.32     10.09 o 
   1   5  -3      328.93      328.42      3.48 o 
   2   5  -3      516.74      563.99      6.62 o 
   3   5  -3        9.25       10.39      2.27 o 
   4   5  -3      173.30      162.48      4.57 o 
   5   5  -3      156.88      148.38      5.79 o 
   6   5  -3      150.61      142.37      3.99 o 
   7   5  -3       32.41       32.55      3.74 o 
   8   5  -3      179.57      182.62      4.29 o 
   9   5  -3       52.50       63.41      3.91 o 
  10   5  -3       43.75       35.40      4.62 o 
  11   5  -3        2.63        5.46      5.23 o 
  12   5  -3        4.39       -1.22      2.90 o 
   1   6  -3      537.62      512.25      6.32 o 
   2   6  -3      235.69      270.11      9.21 o 
   3   6  -3      159.22      141.16      4.12 o 
   4   6  -3        3.05        5.63      3.39 o 
   5   6  -3       29.33       27.87      3.95 o 
   6   6  -3       34.40       34.67      5.12 o 
   7   6  -3      201.40      206.59      4.93 o 
   8   6  -3       98.90       79.45      4.34 o 
   9   6  -3        9.16        4.07      4.57 o 
  10   6  -3        1.27       -3.31      3.54 o 
  11   6  -3        9.14        1.41      3.88 o 
  12   6  -3        9.56        8.49      6.49 o 
   1   7  -3        2.83        1.77      2.02 o 
   2   7  -3      138.19      141.18      2.87 o 
   3   7  -3        5.97        4.55      3.72 o 
   4   7  -3       36.08       29.58      3.75 o 
   5   7  -3        3.43       -0.52      1.47 o 
   6   7  -3       42.44       35.02      3.97 o 
   7   7  -3       63.07       51.23      4.37 o 
   8   7  -3       15.75       10.61      4.67 o 
   9   7  -3        3.36        0.22      0.98 o 
  10   7  -3       17.48       21.63      5.20 o 
  11   7  -3       19.71       12.70      6.06 o 
  12   7  -3        5.70        1.11     16.32 o 
   1   8  -3      338.68      339.80      4.07 o 
   2   8  -3      184.74      170.76      3.33 o 
   3   8  -3       43.92       43.51      3.42 o 
   4   8  -3       34.82       29.14      4.14 o 
   5   8  -3      209.36      212.01      5.54 o 
   6   8  -3      146.43      130.38     10.71 o 
   7   8  -3      116.30      127.89      4.68 o 
   8   8  -3       14.85       13.04      5.21 o 
   9   8  -3        4.44        6.77      7.89 o 
  10   8  -3       27.75       29.15      5.80 o 
  11   8  -3       11.26        8.52      6.66 o 
   1   9  -3        8.74        6.99      2.70 o 
   2   9  -3       77.14       78.81      3.53 o 
   3   9  -3      291.57      269.17     10.30 o 
   4   9  -3       70.28       62.13      3.83 o 
   5   9  -3       34.32       33.15      5.20 o 
   6   9  -3       81.84       69.86      5.07 o 
   7   9  -3        4.39       -0.59      4.41 o 
   8   9  -3       34.84       33.42      5.66 o 
   9   9  -3        4.59        0.03      0.53 o 
  10   9  -3       11.26        4.83      7.04 o 
   1  10  -3       28.32       33.04      2.96 o 
   2  10  -3        3.86        2.19      3.54 o 
   3  10  -3       28.19       31.02      4.10 o 
   4  10  -3      171.27      169.71      4.53 o 
   5  10  -3        4.43        0.74      5.38 o 
   6  10  -3       26.67       28.29      4.74 o 
   7  10  -3       41.30       36.54      5.77 o 
   8  10  -3        0.61       -4.91      6.21 o 
   9  10  -3        4.48        5.54      6.61 o 
  10  10  -3        0.92       -7.35     11.90 o 
   1  11  -3       45.63       45.90      3.64 o 
   2  11  -3       37.12       33.25      4.03 o 
   3  11  -3       52.10       47.27      4.52 o 
   4  11  -3       29.70       27.29      5.68 o 
   5  11  -3       30.68       33.81      6.20 o 
   6  11  -3        1.31       -0.15      0.32 o 
   7  11  -3       18.96       16.51      5.51 o 
   8  11  -3       33.59       36.78      6.90 o 
   9  11  -3        1.86       -0.56      7.57 o 
   1  12  -3       39.28       48.00      3.94 o 
   2  12  -3        3.35        1.11      4.35 o 
   3  12  -3        0.18       -1.49      3.21 o 
   4  12  -3       14.64        5.97      6.54 o 
   5  12  -3        1.68        2.60      6.97 o 
   6  12  -3        7.07        8.14      5.97 o 
   7  12  -3        8.28       12.05      6.22 o 
   1  13  -3       19.12       17.87      7.93 o 
   2  13  -3        1.55        1.44      6.83 o 
   3  13  -3       11.69        7.86      8.15 o 
   4  13  -3       12.83        4.90     11.09 o 
   5  13  -3        5.72        6.73     12.80 o 
   6  13  -3        0.53       -6.84      6.84 o 
   1  14  -3        0.56        0.52      8.97 o 
   2  14  -3        3.29        2.36      9.40 o 
   3  14  -3        6.61        1.00      2.63 o 
   4  14  -3        8.03        3.06     13.78 o 
   0   0  -2     2256.37     2365.59      5.88 o 
   2   0  -2     7665.57     8153.86     17.53 o 
   4   0  -2     2133.39     2080.84     24.06 o 
   6   0  -2      243.15      261.57      5.08 o 
   8   0  -2     1133.04     1219.43     21.38 o 
  10   0  -2       75.71       67.16      5.01 o 
  12   0  -2       18.38       17.26      7.40 o 
  14   0  -2       13.85        7.30     15.77 o 
   0   1  -2     8036.27     8907.46     20.79 o 
   1   1  -2     6638.19     6643.17     14.88 o 
   2   1  -2    11918.01    12291.70     24.41 o 
   3   1  -2     2227.91     2366.23     11.44 o 
   4   1  -2      112.59      104.90      1.39 o 
   5   1  -2      783.60      844.37      5.20 o 
   6   1  -2      175.81      162.24      1.88 o 
   7   1  -2      134.17      137.25      2.56 o 
   8   1  -2      141.42      148.71      2.35 o 
   9   1  -2       23.25       22.94      3.10 o 
  10   1  -2       22.04       25.95      3.79 o 
  11   1  -2       40.68       33.60      4.25 o 
  12   1  -2       14.28        5.97      6.42 o 
  13   1  -2        4.08       -6.53      6.53 o 
  14   1  -2        3.30       -0.25      9.14 o 
   0   2  -2     1840.17     1864.23      9.63 o 
   1   2  -2     3700.38     3928.18      8.92 o 
   2   2  -2     1389.77     1249.13      9.13 o 
   3   2  -2     2524.58     2433.37     11.12 o 
   4   2  -2     1320.68     1380.96      5.74 o 
   5   2  -2      793.02      856.74     11.70 o 
   6   2  -2      285.60      298.55      2.55 o 
   7   2  -2      218.36      217.18      3.05 o 
   8   2  -2      175.70      187.99      2.52 o 
   9   2  -2      128.60      137.15      3.75 o 
  10   2  -2       34.26       38.82      4.25 o 
  11   2  -2       63.76       61.42      5.14 o 
  12   2  -2       39.89       43.71      5.81 o 
  13   2  -2       14.92       19.85      8.70 o 
   0   3  -2      311.84      279.59      5.34 o 
   1   3  -2      895.71      919.76      9.65 o 
   2   3  -2      954.39      926.36      7.16 o 
   3   3  -2     1670.78     1700.77     23.03 o 
   4   3  -2      653.93      674.97      8.16 o 
   5   3  -2      149.27      148.34      4.46 o 
   6   3  -2      293.53      298.73      3.23 o 
   7   3  -2      220.58      213.36      3.01 o 
   8   3  -2      151.26      145.38      3.62 o 
   9   3  -2      177.93      174.73      5.22 o 
  10   3  -2       48.64       46.57      3.97 o 
  11   3  -2      129.15      126.83     10.05 o 
  12   3  -2        2.34       -4.80      5.11 o 
  13   3  -2       32.96       42.08      8.91 o 
   0   4  -2      986.49      987.75      9.11 o 
   1   4  -2      354.78      408.96      4.96 o 
   2   4  -2     4194.09     4056.11     30.12 o 
   3   4  -2      374.70      402.67      4.99 o 
   4   4  -2     2723.32     2922.05     90.46 o 
   5   4  -2       42.21       50.07      2.75 o 
   6   4  -2     1706.20     1778.02     13.68 o 
   7   4  -2        1.86       -0.09      1.86 o 
   8   4  -2      429.01      413.26      9.07 o 
   9   4  -2       67.33       68.13      4.22 o 
  10   4  -2       31.22       38.17      3.91 o 
  11   4  -2       27.89       23.42      6.80 o 
  12   4  -2        6.95        7.26      7.72 o 
  13   4  -2        2.30       -1.66      4.48 o 
   0   5  -2     2342.99     2336.21     14.29 o 
   1   5  -2      563.62      557.49      5.41 o 
   2   5  -2      755.75      822.77      5.48 o 
   3   5  -2       43.59       49.23      3.59 o 
   4   5  -2     1579.88     1586.02     25.00 o 
   5   5  -2       98.75       77.63      3.37 o 
   6   5  -2      298.11      280.46      4.75 o 
   7   5  -2       27.19       32.21      5.69 o 
   8   5  -2      555.73      591.10      6.20 o 
   9   5  -2       79.70       78.56      3.79 o 
  10   5  -2       37.52       33.35      4.38 o 
  11   5  -2       37.43       41.30      5.08 o 
  12   5  -2       28.21       35.92      9.21 o 
  13   5  -2       15.42       19.18      9.31 o 
   0   6  -2      174.99      197.16      4.14 o 
   1   6  -2     1409.66     1404.94      9.33 o 
   2   6  -2       67.45       61.00      2.97 o 
   3   6  -2      455.72      447.29      5.84 o 
   4   6  -2        8.86        8.22      3.34 o 
   5   6  -2      465.95      453.67     19.35 o 
   6   6  -2       30.22       31.53      3.39 o 
   7   6  -2      203.10      193.41      4.57 o 
   8   6  -2       47.14       41.70      3.91 o 
   9   6  -2        0.59       -0.73      1.95 o 
  10   6  -2       18.25       23.49      5.32 o 
  11   6  -2       39.79       40.33      5.24 o 
  12   6  -2        8.22       15.43      8.58 o 
   0   7  -2     1076.23      990.27      9.90 o 
   1   7  -2      546.23      554.97      4.46 o 
   2   7  -2      485.28      494.12     11.52 o 
   3   7  -2      198.23      157.98      4.23 o 
   4   7  -2      775.29      750.82      7.78 o 
   5   7  -2      284.00      290.48      5.47 o 
   6   7  -2      295.00      297.34      5.44 o 
   7   7  -2      103.75       89.35      4.62 o 
   8   7  -2      221.06      234.69     11.55 o 
   9   7  -2        7.58        6.09      4.66 o 
  10   7  -2       15.73       15.50      5.00 o 
  11   7  -2       34.00       30.09      5.49 o 
  12   7  -2       15.73       11.93      9.57 o 
   0   8  -2      342.55      326.94      5.36 o 
   1   8  -2       11.81       10.89      2.25 o 
   2   8  -2      231.63      217.15      3.80 o 
   3   8  -2       15.64        8.77      3.01 o 
   4   8  -2      131.37      127.28      4.24 o 
   5   8  -2       79.59       74.27      4.14 o 
   6   8  -2      291.67      287.70      5.91 o 
   7   8  -2        1.96        1.22      3.13 o 
   8   8  -2       55.97       51.39      4.50 o 
   9   8  -2        5.85        6.94      5.39 o 
  10   8  -2       34.11       29.28      5.70 o 
  11   8  -2        5.16        4.01      6.80 o 
   0   9  -2       18.23       21.11      3.06 o 
   1   9  -2      424.45      435.63      5.20 o 
   2   9  -2     1069.30     1098.28      7.60 o 
   3   9  -2      320.41      300.09      4.80 o 
   4   9  -2        2.08        0.75      2.93 o 
   5   9  -2       98.56      111.26      4.58 o 
   6   9  -2      153.12      168.34      4.20 o 
   7   9  -2       47.86       55.40      4.76 o 
   8   9  -2        6.46        3.85      8.03 o 
   9   9  -2        9.86       12.73      5.78 o 
  10   9  -2       36.19       54.00      6.43 o 
  11   9  -2       20.90       22.04      8.52 o 
   0  10  -2      633.31      650.89      8.46 o 
   1  10  -2      636.44      626.23      5.60 o 
   2  10  -2      117.85      129.14      3.79 o 
   3  10  -2       97.20       99.71      3.61 o 
   4  10  -2       14.04        6.68      4.79 o 
   5  10  -2      119.56      122.97      4.93 o 
   6  10  -2        0.75       -0.49      3.66 o 
   7  10  -2       11.52       10.72      5.44 o 
   8  10  -2        6.44        4.17      5.71 o 
   9  10  -2       21.95       19.10      6.46 o 
  10  10  -2        4.34        4.67      6.69 o 
   0  11  -2       31.54       33.95      5.40 o 
   1  11  -2       61.84       72.72      3.13 o 
   2  11  -2        3.35       -2.60      2.83 o 
   3  11  -2        9.78        7.75      5.39 o 
   4  11  -2       64.35       73.48      5.24 o 
   5  11  -2       57.08       49.93      4.45 o 
   6  11  -2      146.36      169.97      5.24 o 
   7  11  -2        4.43        6.90      5.83 o 
   8  11  -2       24.86       21.12      6.33 o 
   9  11  -2        0.63       -3.41      3.41 o 
   0  12  -2      262.65      286.58     10.81 o 
   1  12  -2       55.39       45.61      6.68 o 
   2  12  -2      125.81      110.02      6.48 o 
   3  12  -2       13.90        7.81      9.45 o 
   4  12  -2      161.55      173.37      9.50 o 
   5  12  -2        1.42        1.35      6.71 o 
   6  12  -2       12.85       21.94      5.44 o 
   7  12  -2        5.89        4.68      6.81 o 
   8  12  -2       82.49      107.56      9.68 o 
   0  13  -2      118.69      109.19     10.88 o 
   1  13  -2       38.52       34.37      7.70 o 
   2  13  -2       24.79       13.82      7.69 o 
   3  13  -2       69.74       75.13     10.80 o 
   4  13  -2       46.19       58.75     11.50 o 
   5  13  -2        8.01        9.37      8.12 o 
   6  13  -2       18.68       13.40      8.13 o 
   7  13  -2        7.83        3.98      8.63 o 
   0  14  -2       25.73       41.19     12.69 o 
   1  14  -2       25.10       23.26      8.89 o 
   2  14  -2       28.38       26.72      8.73 o 
   3  14  -2       22.54       27.37      9.01 o 
   4  14  -2        6.71        6.57      8.36 o 
   5  14  -2        7.70       10.86      8.84 o 
   0  15  -2       11.57       -2.84     10.41 o 
   2   0  -1     1709.14     1566.71     52.87 o 
   4   0  -1     1357.07     1433.23     37.79 o 
   6   0  -1      693.87      774.23     38.45 o 
   8   0  -1       45.95       44.24      2.68 o 
  10   0  -1        7.54        8.13      5.40 o 
  12   0  -1        4.47       -5.63      5.63 o 
  14   0  -1       15.80        8.56     14.80 o 
   1   1  -1      827.20      676.81     37.98 o 
   2   1  -1     9810.98     9944.05     34.27 o 
   3   1  -1     5117.44     5184.90     34.89 o 
   4   1  -1     1169.45     1245.57     20.49 o 
   5   1  -1      378.79      396.70      4.01 o 
   6   1  -1      849.43      933.09      6.17 o 
   7   1  -1      554.09      535.86     14.36 o 
   8   1  -1       17.58       13.79      2.73 o 
   9   1  -1       91.21       97.21      3.11 o 
  10   1  -1       50.24       40.16      4.24 o 
  11   1  -1       41.18       49.13      5.10 o 
  12   1  -1        8.28        4.49      4.75 o 
  13   1  -1        2.35       -3.04      7.23 o 
  14   1  -1       12.52        4.32      9.99 o 
   1   2  -1     2039.39     2182.24     24.29 o 
   2   2  -1     2793.44     2955.20     11.79 o 
   3   2  -1     1015.00     1115.82     12.33 o 
   4   2  -1      195.85      188.65      2.65 o 
   5   2  -1      492.06      490.74      6.84 o 
   6   2  -1      126.54      130.78      1.85 o 
   7   2  -1        0.63       -0.38      0.86 o 
   8   2  -1       66.27       67.30      3.14 o 
   9   2  -1       15.61       10.60      3.63 o 
  10   2  -1       21.19       18.34      4.08 o 
  11   2  -1        0.92       -3.18      4.38 o 
  12   2  -1        9.22        5.21      7.37 o 
  13   2  -1       25.63       19.43      8.73 o 
  14   2  -1        1.72        2.63     10.39 o 
   1   3  -1     1987.88     1773.14      9.55 o 
   2   3  -1      378.96      376.05      8.71 o 
   3   3  -1     1474.20     1490.11     18.50 o 
   4   3  -1      216.63      219.32      3.31 o 
   5   3  -1      345.24      320.64     12.20 o 
   6   3  -1       66.94       73.65      3.16 o 
   7   3  -1       81.00       77.10      3.90 o 
   8   3  -1       24.21       21.92      3.21 o 
   9   3  -1       67.49       70.97      4.52 o 
  10   3  -1      130.22      142.21     16.01 o 
  11   3  -1       40.86       43.01      6.14 o 
  12   3  -1        1.43        1.94      8.49 o 
  13   3  -1        1.91       -0.75      8.11 o 
   1   4  -1      870.88      898.65      6.50 o 
   2   4  -1      475.61      435.88      4.56 o 
   3   4  -1     1469.40     1483.90      8.16 o 
   4   4  -1      203.16      198.77      2.95 o 
   5   4  -1      452.19      473.59      7.50 o 
   6   4  -1       47.71       51.04      2.73 o 
   7   4  -1       60.43       55.11      2.74 o 
   8   4  -1       65.68       67.93      3.02 o 
   9   4  -1      212.90      209.06      4.40 o 
  10   4  -1       18.72       11.93      5.80 o 
  11   4  -1       23.49       16.97      6.71 o 
  12   4  -1       17.75       24.82      7.26 o 
  13   4  -1       10.14       12.20      9.04 o 
   1   5  -1      527.88      496.53      3.33 o 
   2   5  -1     1155.61     1279.18      7.84 o 
   3   5  -1      603.00      591.94     22.30 o 
   4   5  -1      391.91      392.11      4.33 o 
   5   5  -1       99.09       99.44      7.30 o 
   6   5  -1       52.41       48.63      2.90 o 
   7   5  -1       52.45       58.08      3.20 o 
   8   5  -1        8.42        8.19      3.18 o 
   9   5  -1      295.42      309.59      5.09 o 
  10   5  -1      197.79      201.42      6.61 o 
  11   5  -1       32.12       33.65      6.83 o 
  12   5  -1       16.75       13.34      8.19 o 
  13   5  -1        2.17       11.12      9.29 o 
   1   6  -1      438.55      421.20      5.78 o 
   2   6  -1      149.41      172.76      3.71 o 
   3   6  -1      649.84      606.68      6.03 o 
   4   6  -1       78.57       71.56      3.06 o 
   5   6  -1      325.02      337.98      4.17 o 
   6   6  -1      141.51      126.77      3.77 o 
   7   6  -1      189.08      168.75      4.25 o 
   8   6  -1      334.65      362.22      9.52 o 
   9   6  -1      239.21      243.55      8.77 o 
  10   6  -1       35.91       30.77      4.33 o 
  11   6  -1       56.16       72.91      7.74 o 
  12   6  -1       18.26       29.33      8.86 o 
  13   6  -1        0.25       -2.00     11.83 o 
   1   7  -1       56.67       57.32      2.27 o 
   2   7  -1      132.21      131.42      2.81 o 
   3   7  -1      122.16      101.55      2.83 o 
   4   7  -1       19.34       14.95      3.15 o 
   5   7  -1       53.08       48.46      2.66 o 
   6   7  -1        0.98       -0.75      1.96 o 
   7   7  -1      174.42      182.85      4.52 o 
   8   7  -1       90.94       89.15      4.06 o 
   9   7  -1       42.63       34.10      4.49 o 
  10   7  -1       10.28       10.21      4.74 o 
  11   7  -1        2.87        8.97      7.87 o 
  12   7  -1       26.43       42.41      9.68 o 
   1   8  -1      317.49      312.81      4.37 o 
   2   8  -1        0.31       -0.40      2.45 o 
   3   8  -1      698.47      682.71      5.46 o 
   4   8  -1       31.39       36.11      2.79 o 
   5   8  -1       73.72       67.14      3.02 o 
   6   8  -1       31.16       25.13      4.90 o 
   7   8  -1        9.36        7.20      3.92 o 
   8   8  -1       16.38        8.70      4.52 o 
   9   8  -1       26.35       29.69      5.31 o 
  10   8  -1       14.63       17.41      5.12 o 
  11   8  -1        3.51        4.16      8.58 o 
  12   8  -1       19.87        5.18     17.32 o 
   1   9  -1      205.12      220.37      3.66 o 
   2   9  -1      199.74      208.14      3.61 o 
   3   9  -1       14.57       18.79      2.93 o 
   4   9  -1       99.19       87.21      3.94 o 
   5   9  -1      127.40      113.54      3.47 o 
   6   9  -1       53.55       52.76      4.32 o 
   7   9  -1        4.53        7.08      4.41 o 
   8   9  -1        5.41        8.01      4.73 o 
   9   9  -1        1.70        0.91      6.06 o 
  10   9  -1        0.12       -5.47      6.31 o 
  11   9  -1        8.22        8.48      9.44 o 
   1  10  -1       85.23       81.96      3.49 o 
   2  10  -1      298.78      310.87      8.55 o 
   3  10  -1       40.43       50.67      4.54 o 
   4  10  -1      290.39      278.47      5.79 o 
   5  10  -1      123.50      131.71      5.22 o 
   6  10  -1       68.27       60.48      3.98 o 
   7  10  -1        0.75        3.51      5.99 o 
   8  10  -1       12.03        9.57      5.42 o 
   9  10  -1       30.99       32.21      6.27 o 
  10  10  -1       12.68        8.85      6.91 o 
   1  11  -1       10.51       15.02      5.57 o 
   2  11  -1      110.90      108.64      7.56 o 
   3  11  -1      146.78      133.73      8.15 o 
   4  11  -1        6.92        3.93      4.02 o 
   5  11  -1       96.85       98.41      4.11 o 
   6  11  -1        4.57        0.22      1.30 o 
   7  11  -1       22.94       18.87      5.55 o 
   8  11  -1        2.40        3.44      6.08 o 
   9  11  -1        7.41       -1.07      1.62 o 
   1  12  -1        3.84       -0.65      4.72 o 
   2  12  -1       19.07       19.94      6.40 o 
   3  12  -1       66.22       60.67      9.02 o 
   4  12  -1       12.37        1.25      6.87 o 
   5  12  -1       16.95       10.34      6.30 o 
   6  12  -1        1.20       -2.85      3.45 o 
   7  12  -1        1.14        5.32      9.10 o 
   8  12  -1        9.78       11.26     10.37 o 
   1  13  -1       35.07       36.74      7.64 o 
   2  13  -1        1.09       -1.75      8.21 o 
   3  13  -1       24.63       21.54      6.52 o 
   4  13  -1        0.19       -3.05      4.32 o 
   5  13  -1       13.64       20.59      7.27 o 
   6  13  -1       22.85       18.37      7.84 o 
   7  13  -1        5.79       12.14     10.50 o 
   1  14  -1        2.66        6.20      8.37 o 
   2  14  -1       10.07       -0.07      2.39 o 
   3  14  -1        2.41        8.72      8.65 o 
   4  14  -1        5.66        1.28      6.32 o 
   5  14  -1        4.73        1.97     13.18 o 
   1  15  -1        6.37        5.97      9.75 o 
   2  15  -1        8.93        5.08     10.06 o 
   2   0   0     1997.06     1353.16    441.91 o 
   4   0   0    10119.72    10282.42     71.51 o 
   6   0   0       99.37      104.43      3.40 o 
   8   0   0        2.06       -0.21      0.45 o 
  10   0   0       32.57       30.19      8.51 o 
  12   0   0      200.77      206.78     10.73 o 
  14   0   0        2.71       20.63     13.10 o 
   1   1   0     1958.61        0.17      0.91 o 
   2   1   0     1497.67     1510.38     18.29 o 
   3   1   0      148.68      149.54      2.35 o 
   4   1   0     1111.89     1101.69      7.09 o 
   5   1   0     1003.87     1063.49     14.62 o 
   6   1   0      536.00      486.50      8.51 o 
   7   1   0      785.20      767.11     10.31 o 
   8   1   0       77.99       76.57      3.16 o 
   9   1   0       83.98       83.47      3.89 o 
  10   1   0       65.40       62.52      4.18 o 
  11   1   0        1.36       -0.83      1.02 o 
  12   1   0       41.98       41.48      7.35 o 
  13   1   0       14.71       12.11      8.24 o 
  14   1   0        2.04       -0.65     20.26 o 
   0   2   0      334.78      335.73      2.75 o 
   1   2   0     1435.25     1451.02     15.71 o 
   2   2   0       19.31       18.61      1.34 o 
   3   2   0     1425.48     1409.47     24.65 o 
   4   2   0       67.40       55.35      2.17 o 
   5   2   0      322.59      272.67      3.22 o 
   6   2   0      701.11      700.04     20.12 o 
   7   2   0      224.51      238.40     15.15 o 
   8   2   0      247.68      276.52      4.42 o 
   9   2   0      109.63      105.50      3.71 o 
  10   2   0       50.59       48.89      5.49 o 
  11   2   0       87.60       92.86      6.16 o 
  12   2   0        0.49       -5.43      6.22 o 
  13   2   0        3.93        5.85     12.96 o 
  14   2   0        2.69        6.22     16.32 o 
   0   3   0      305.82      326.52      3.42 o 
   1   3   0     5656.45     5419.21     11.99 o 
   2   3   0     3479.65     3620.47     20.98 o 
   3   3   0     1074.08     1114.60      4.82 o 
   4   3   0      348.11      360.75      4.52 o 
   5   3   0       91.38       98.27      2.67 o 
   6   3   0     1696.95     1809.27     12.16 o 
   7   3   0       76.56       95.26      3.79 o 
   8   3   0       19.70       23.25      4.21 o 
   9   3   0       23.33       28.34      5.97 o 
  10   3   0      183.01      182.53     18.36 o 
  11   3   0        4.14       -0.98     14.28 o 
  12   3   0        1.05       -5.16      5.16 o 
  13   3   0        2.97        5.50      9.80 o 
  14   3   0       10.81        5.14     16.94 o 
   1   4   0      304.99      302.05      2.53 o 
   2   4   0     2459.23     2201.45     13.46 o 
   3   4   0      603.57      658.57      4.97 o 
   4   4   0      417.60      438.75      9.03 o 
   5   4   0        2.32        0.55      0.88 o 
   6   4   0     1930.43     1952.01     28.45 o 
   7   4   0       27.34       26.11      2.47 o 
   8   4   0       30.94       39.03      4.45 o 
   9   4   0        0.20       -1.80      2.89 o 
  10   4   0      194.85      210.16      6.83 o 
  11   4   0       38.61       35.66      6.43 o 
  12   4   0       82.37       69.68      7.80 o 
  13   4   0        4.33       -1.21      4.86 o 
   1   5   0     2035.03     1978.52     10.53 o 
   2   5   0      108.16      115.79      2.13 o 
   3   5   0     1969.90     2103.68     12.38 o 
   4   5   0     3019.36     3028.13     10.24 o 
   5   5   0      657.98      698.67      5.81 o 
   6   5   0        3.70        3.38      2.62 o 
   7   5   0      487.91      512.35     11.42 o 
   8   5   0      176.23      188.17      4.05 o 
   9   5   0      265.91      294.60      9.73 o 
  10   5   0        0.01       -1.48      4.05 o 
  11   5   0        3.10        2.11      6.89 o 
  12   5   0        0.15       -5.22      5.22 o 
  13   5   0        0.03        0.00      3.28 o 
   0   6   0     1308.88     1163.82     17.26 o 
   1   6   0        3.69       -0.16      1.36 o 
   2   6   0       93.32      120.36      2.21 o 
   3   6   0     1572.97     1591.96     20.10 o 
   4   6   0      216.80      267.57      3.67 o 
   5   6   0     1372.50     1345.57     13.82 o 
   6   6   0      139.59      130.43      3.56 o 
   7   6   0      791.16      819.45     14.37 o 
   8   6   0       24.26       12.75      3.71 o 
   9   6   0      316.84      351.41     10.26 o 
  10   6   0        4.63       -1.85      5.12 o 
  11   6   0        2.77        6.08      7.33 o 
  12   6   0       13.37       19.94      8.38 o 
  13   6   0        1.26       -0.19      3.07 o 
   0   7   0     3290.65     3264.59     47.58 o 
   1   7   0        1.35        5.10      2.57 o 
   2   7   0       33.48       30.05      1.88 o 
   3   7   0      629.93      653.47     11.38 o 
   4   7   0      201.18      170.45      2.49 o 
   5   7   0       44.81       44.22      2.39 o 
   6   7   0      476.24      476.23      8.67 o 
   7   7   0      370.10      370.97      5.53 o 
   8   7   0       57.09       59.23      3.91 o 
   9   7   0       10.22        7.43      7.46 o 
  10   7   0        0.02       -4.60      7.62 o 
  11   7   0        9.02        1.95      8.25 o 
  12   7   0       68.18       75.93      9.41 o 
   0   8   0     1500.91     1452.47     20.68 o 
   1   8   0        0.56       -1.17      1.17 o 
   2   8   0      563.82      587.50      4.36 o 
   3   8   0       54.48       57.78      2.22 o 
   4   8   0      306.95      298.96      3.92 o 
   5   8   0       80.33       71.45      4.08 o 
   6   8   0       69.17       70.31      3.43 o 
   7   8   0       53.77       58.84      3.88 o 
   8   8   0       81.92      106.48      7.17 o 
   9   8   0        6.45        7.22      4.93 o 
  10   8   0       48.67       44.46      7.64 o 
  11   8   0        4.01       -4.72      7.25 o 
  12   8   0        2.76       -1.99     34.46 o 
   0   9   0      882.83      897.41      7.80 o 
   1   9   0      242.08      261.14      4.68 o 
   2   9   0      197.23      187.24      6.69 o 
   3   9   0      224.13      241.76      5.70 o 
   4   9   0       35.86       32.57      2.87 o 
   5   9   0       48.19       51.50      3.09 o 
   6   9   0      346.66      350.30      5.35 o 
   7   9   0       23.05       27.09      4.19 o 
   8   9   0       13.75        6.24      5.00 o 
   9   9   0        2.62       -0.03      1.23 o 
  10   9   0       10.84       10.83      9.76 o 
  11   9   0       22.22       16.40      9.47 o 
   0  10   0      514.23      557.02     11.77 o 
   1  10   0      382.81      393.27      7.33 o 
   2  10   0      173.65      181.24      7.86 o 
   3  10   0      349.84      374.69     24.80 o 
   4  10   0       12.96       10.56      3.28 o 
   5  10   0       46.34       48.83      4.01 o 
   6  10   0       44.68       38.09      3.72 o 
   7  10   0       34.19       32.31      4.73 o 
   8  10   0        3.75       -0.37      1.18 o 
   9  10   0       72.48       95.17      5.97 o 
  10  10   0       14.74        9.51     11.44 o 
   0  11   0      734.85      794.09     14.31 o 
   1  11   0      195.89      165.76      6.09 o 
   2  11   0      497.89      513.90     12.09 o 
   3  11   0      165.71      206.04      5.11 o 
   4  11   0       36.93       38.90      5.14 o 
   5  11   0       36.76       37.51      5.44 o 
   6  11   0       72.37       95.42      5.71 o 
   7  11   0       29.06       42.16      8.14 o 
   8  11   0       22.27       32.66      9.26 o 
   9  11   0       37.56       31.38     10.39 o 
   0  12   0      117.77      122.50      8.72 o 
   1  12   0       12.16        5.42      6.27 o 
   2  12   0       33.22       28.87      6.47 o 
   3  12   0      118.77      115.94      5.44 o 
   4  12   0       81.47       88.60      5.89 o 
   5  12   0        9.16        7.49      6.03 o 
   6  12   0        4.56        1.90      4.85 o 
   7  12   0        0.00       -2.37      2.64 o 
   8  12   0       19.61       20.94     10.80 o 
   0  13   0       48.16       55.75     10.05 o 
   1  13   0        3.38       -1.10      4.02 o 
   2  13   0        2.69        2.29      7.21 o 
   3  13   0        4.45        3.83      9.24 o 
   4  13   0        8.93       11.41     11.33 o 
   5  13   0       67.56       68.94     11.24 o 
   6  13   0        0.55        3.64      9.46 o 
   7  13   0       24.61       22.86     10.79 o 
   0  14   0       19.38       20.55     12.31 o 
   1  14   0       54.86       52.51      8.51 o 
   2  14   0        3.57        0.03      6.81 o 
   3  14   0       70.66       91.97      8.17 o 
   4  14   0       47.94       66.42     13.19 o 
   5  14   0       48.92       47.32     13.42 o 
   0  15   0       47.82       66.34     14.44 o 
   1  15   0       16.91       17.51      9.95 o 
   2  15   0       10.11        8.80     10.06 o 
   2   0   1     1706.51     1616.87      7.28 o 
   4   0   1     1348.67     1419.97     10.42 o 
   6   0   1      696.95      766.70      9.99 o 
   8   0   1       47.27       46.96      6.01 o 
  10   0   1        8.17        3.19      7.52 o 
  12   0   1        4.75        1.39      4.54 o 
   2   1   1     9821.29     9926.66     19.29 o 
   3   1   1     5140.50     5120.99     57.88 o 
   4   1   1     1170.49     1195.21     10.44 o 
   5   1   1      387.61      401.98     14.87 o 
   6   1   1      855.32      926.17      9.54 o 
   7   1   1      541.75      530.86      7.83 o 
   8   1   1       17.27       13.84      3.14 o 
   9   1   1       94.53       95.31      4.70 o 
  10   1   1       49.34       40.61      5.29 o 
  11   1   1       40.02       52.24      6.22 o 
  12   1   1        8.46       14.60     10.46 o 
  13   1   1        2.48       -9.97      9.97 o 
  14   1   1       12.76        9.11     14.67 o 
   1   2   1     2018.84     2133.24      6.28 o 
   2   2   1     2795.74     2963.51     10.82 o 
   3   2   1     1031.21     1242.46      8.85 o 
   4   2   1      193.94      192.96      4.38 o 
   5   2   1      479.61      480.07      6.57 o 
   6   2   1      128.55      137.67      3.66 o 
   7   2   1        0.73       -2.21      2.21 o 
   8   2   1       66.11       63.14      3.67 o 
   9   2   1       17.61       10.23      4.54 o 
  10   2   1       21.28       13.08      5.37 o 
  11   2   1        0.92        4.89      9.60 o 
  12   2   1        9.03       17.59     11.14 o 
  13   2   1       25.13       24.33     13.91 o 
  14   2   1        1.75       -3.79      5.66 o 
   1   3   1     1983.69     1728.45      8.23 o 
   2   3   1      381.53      381.24      2.54 o 
   3   3   1     1489.41     1512.58      6.33 o 
   4   3   1      217.58      222.12      4.70 o 
   5   3   1      335.26      336.81      6.27 o 
   6   3   1       66.54       77.19      3.34 o 
   7   3   1       77.98       82.26      3.59 o 
   8   3   1       24.57       16.54      4.16 o 
   9   3   1       65.76       65.64      4.83 o 
  10   3   1      129.36      131.53      5.36 o 
  11   3   1       41.02       41.21      6.56 o 
  12   3   1        1.50       -1.24     10.21 o 
  13   3   1        2.10       -1.96     14.11 o 
   1   4   1      843.03      896.55      3.40 o 
   2   4   1      476.20      442.45      2.83 o 
   3   4   1     1502.75     1531.51      5.61 o 
   4   4   1      201.05      196.26      3.15 o 
   5   4   1      444.51      478.61      7.03 o 
   6   4   1       46.94       53.03      4.24 o 
   7   4   1       62.61       64.18      3.80 o 
   8   4   1       65.62       61.40      4.85 o 
   9   4   1      216.35      210.17      5.73 o 
  10   4   1       18.41       12.08      5.89 o 
  11   4   1       22.30       16.02      6.80 o 
  12   4   1       17.99       17.26      8.04 o 
  13   4   1       10.52        6.43     14.94 o 
   1   5   1      512.35      490.10      4.87 o 
   2   5   1     1157.12     1305.51     12.40 o 
   3   5   1      611.75      598.44     10.29 o 
   4   5   1      388.37      391.45      4.05 o 
   5   5   1      104.62      105.44      2.94 o 
   6   5   1       51.36       46.04      4.02 o 
   7   5   1       51.13       59.02      4.81 o 
   8   5   1        8.31       12.79      7.23 o 
   9   5   1      301.21      316.85      6.83 o 
  10   5   1      196.36      209.05      6.27 o 
  11   5   1       31.94       28.06      7.31 o 
  12   5   1       17.09       15.81      7.99 o 
  13   5   1        2.25        0.69      4.45 o 
   1   6   1      446.69      433.42      5.84 o 
   2   6   1      148.57      174.74      2.33 o 
   3   6   1      655.22      623.54     13.45 o 
   4   6   1       79.23       69.54      2.14 o 
   5   6   1      317.15      337.99      4.36 o 
   6   6   1      144.23      131.50      5.03 o 
   7   6   1      188.34      190.54      6.41 o 
   8   6   1      331.20      385.82      9.37 o 
   9   6   1      235.39      262.19     15.31 o 
  10   6   1       36.62       33.94      6.60 o 
  11   6   1       57.22       75.56      7.15 o 
  12   6   1       17.87       16.19      9.55 o 
  13   6   1        0.24        5.24     16.08 o 
   1   7   1       56.30       56.89      1.70 o 
   2   7   1      131.71      132.43      2.33 o 
   3   7   1      121.30      106.32      2.50 o 
   4   7   1       18.86       15.42      2.08 o 
   5   7   1       52.03       45.19      2.61 o 
   6   7   1        0.93       -0.79      2.77 o 
   7   7   1      173.25      178.74      6.30 o 
   8   7   1       90.56       85.58      6.44 o 
   9   7   1       42.87       34.01      6.28 o 
  10   7   1       10.67       12.26      6.94 o 
  11   7   1        2.95        6.00      8.37 o 
  12   7   1       26.21       29.73      9.72 o 
   1   8   1      308.13      300.61      3.95 o 
   2   8   1        0.33       -0.58      0.58 o 
   3   8   1      710.89      679.62      4.75 o 
   4   8   1       31.21       34.78      2.39 o 
   5   8   1       70.85       63.33      2.61 o 
   6   8   1       32.98       24.60      3.33 o 
   7   8   1       10.84        8.11      3.67 o 
   8   8   1       16.63        4.10      6.94 o 
   9   8   1       28.03       30.74      8.14 o 
  10   8   1       14.35       14.14      7.40 o 
  11   8   1        3.90        9.82      9.23 o 
  12   8   1       19.93       29.53     16.91 o 
   1   9   1      202.12      215.90      4.35 o 
   2   9   1      199.77      215.53      4.25 o 
   3   9   1       15.89       19.96      3.49 o 
   4   9   1      100.25       86.23      3.43 o 
   5   9   1      125.08      109.95      3.10 o 
   6   9   1       53.12       54.60      3.67 o 
   7   9   1        4.79        5.57      4.19 o 
   8   9   1        5.01        2.54      8.09 o 
   9   9   1        1.88        3.67      9.00 o 
  10   9   1        0.11       -6.02      6.02 o 
  11   9   1        8.16        3.64      9.61 o 
   1  10   1       82.18       85.29      3.24 o 
   2  10   1      299.84      318.60      5.33 o 
   3  10   1       40.33       43.56      4.60 o 
   4  10   1      288.30      286.76      7.89 o 
   5  10   1      123.90      119.87      4.59 o 
   6  10   1       69.46       62.45      6.83 o 
   7  10   1        0.61        0.00      0.08 o 
   8  10   1       11.79        3.01      8.90 o 
   9  10   1       31.25       39.58      9.74 o 
  10  10   1       12.41       12.40     12.93 o 
   1  11   1       11.45       11.67      5.37 o 
   2  11   1      110.72      107.88      7.49 o 
   3  11   1      151.97      136.55      7.02 o 
   4  11   1        7.38        4.02      4.74 o 
   5  11   1       94.20       97.85      5.35 o 
   6  11   1        4.68        5.52      7.98 o 
   7  11   1       23.63       31.78      8.20 o 
   8  11   1        2.12        1.36      9.69 o 
   9  11   1        7.22        4.98     11.02 o 
   1  12   1        4.04       -0.03      3.94 o 
   2  12   1       19.14       19.77      6.18 o 
   3  12   1       67.62       61.73      8.19 o 
   4  12   1       12.57        8.24      9.43 o 
   5  12   1       16.36       17.23     10.66 o 
   6  12   1        1.23        1.61      8.52 o 
   7  12   1        1.03       -2.48      3.29 o 
   8  12   1        9.47        4.99     11.08 o 
   1  13   1       34.46       26.43      7.26 o 
   2  13   1        1.07        0.37      1.25 o 
   3  13   1       23.73       19.48      7.20 o 
   4  13   1        0.19       -2.66     16.58 o 
   5  13   1       13.54       16.67     12.19 o 
   1  14   1        2.73       -0.02      6.99 o 
   2  14   1       10.08       11.33      8.60 o 
   3  14   1        2.34        1.14      3.88 o 
   4  14   1        5.64        9.79     13.08 o 
   5  14   1        4.58        3.12     13.72 o 
   1  15   1        6.31        1.23     12.23 o 
   2  15   1        8.88        8.81     10.17 o 
   4   0   2     2092.25     2031.39     11.38 o 
   6   0   2      229.80      248.52      6.11 o 
   8   0   2     1141.85     1224.11     14.08 o 
  10   0   2       74.75       60.34      7.24 o 
   3   1   2     2208.55     2236.62      9.56 o 
   4   1   2      111.54      112.64      3.89 o 
   5   1   2      803.64      856.44      8.86 o 
   6   1   2      179.53      178.78      5.56 o 
   7   1   2      136.57      148.15      5.89 o 
   8   1   2      136.48      147.03      6.70 o 
   9   1   2       21.40       25.60      7.23 o 
  10   1   2       22.97       19.99      8.14 o 
  11   1   2       42.00       33.50      9.22 o 
  12   1   2       15.04        5.67     35.51 o 
  13   1   2        3.99        4.76     12.20 o 
   4   2   2     1299.70     1407.82     10.22 o 
   5   2   2      789.34      876.98      9.30 o 
   6   2   2      296.78      285.82      6.30 o 
   7   2   2      211.61      220.00      6.28 o 
   8   2   2      178.04      196.56      7.27 o 
   9   2   2      124.89      146.68      7.30 o 
  10   2   2       33.11       36.33      8.19 o 
  11   2   2       63.62       63.40     10.02 o 
  12   2   2       40.33       42.67     11.22 o 
  13   2   2       15.02       12.51     13.32 o 
   0   3   2      293.08      255.64      3.44 o 
   1   3   2      901.28      923.49     16.46 o 
   2   3   2      907.40      890.41      6.97 o 
   3   3   2     1626.00     1729.68     10.84 o 
   4   3   2      642.85      678.55      7.91 o 
   5   3   2      137.57      143.19      3.57 o 
   6   3   2      297.27      309.14      4.92 o 
   7   3   2      213.25      204.79      5.16 o 
   8   3   2      151.46      134.19      4.64 o 
   9   3   2      175.63      183.26      7.46 o 
  10   3   2       47.08       48.48      8.84 o 
  11   3   2      131.22      133.03     10.06 o 
  12   3   2        2.60        5.62     11.93 o 
   0   4   2      946.95      915.10     25.58 o 
   1   4   2      354.96      424.61      3.35 o 
   2   4   2     4193.38     4143.17     17.52 o 
   3   4   2      374.49      421.02      5.75 o 
   4   4   2     2734.18     2961.16     15.37 o 
   5   4   2       43.61       53.61      4.05 o 
   6   4   2     1718.85     1842.94     22.10 o 
   7   4   2        1.79       -0.81      0.94 o 
   8   4   2      431.05      440.76      6.85 o 
   9   4   2       67.04       64.28      7.52 o 
  10   4   2       27.56       32.72      5.78 o 
  11   4   2       28.28       28.17     10.83 o 
  12   4   2        6.59        2.22     10.18 o 
   0   5   2     2447.55     2446.94     26.13 o 
   1   5   2      561.53      537.69     12.05 o 
   2   5   2      768.67      858.15      6.77 o 
   3   5   2       49.79       62.16      3.39 o 
   5   5   2       98.98       86.76      4.27 o 
   6   5   2      306.97      297.57      6.78 o 
   7   5   2       29.86       33.55      4.03 o 
   8   5   2      556.36      636.60     25.92 o 
   9   5   2       83.71      100.58      5.55 o 
  10   5   2       36.49       29.59      6.17 o 
  11   5   2       36.87       34.37      6.93 o 
   0   6   2      171.77      189.32      3.17 o 
   1   6   2     1388.60     1387.38      7.28 o 
   2   6   2       68.32       63.12      3.30 o 
   3   6   2      459.36      462.58      5.77 o 
   4   6   2        9.67       14.02      3.52 o 
   5   6   2      477.27      504.89      8.17 o 
   6   6   2       30.41       32.00      5.18 o 
   7   6   2      214.88      220.85      6.86 o 
   8   6   2       47.98       45.20      4.91 o 
   9   6   2        0.36       -0.53      2.45 o 
  10   6   2       18.25       23.75      6.81 o 
  11   6   2       38.57       49.12     10.58 o 
  12   6   2        8.25       23.03     12.71 o 
   0   7   2     1057.55      907.32     29.92 o 
   1   7   2      543.53      541.52      4.99 o 
   2   7   2      477.69      497.26      4.65 o 
   3   7   2      199.32      172.45      3.51 o 
   4   7   2      766.82      771.11      6.77 o 
   5   7   2      291.12      325.75      6.93 o 
   6   7   2      284.61      316.08      7.70 o 
   7   7   2      105.24      100.23      5.76 o 
   8   7   2      223.96      255.40      7.86 o 
   9   7   2        7.61        5.98      6.14 o 
  10   7   2       15.52       20.42      7.69 o 
  11   7   2       34.53       46.36     11.20 o 
  12   7   2       15.32       16.71     12.79 o 
   0   8   2      319.82      304.57     11.43 o 
   1   8   2       11.24       12.86      2.42 o 
   2   8   2      223.97      220.22      3.75 o 
   3   8   2       15.70       12.80      3.18 o 
   4   8   2      124.95      127.88      3.73 o 
   5   8   2       80.18       78.60      4.95 o 
   6   8   2      287.29      296.58      7.70 o 
   7   8   2        1.91        3.55      7.42 o 
   8   8   2       57.13       58.43      7.39 o 
   9   8   2        5.84        4.19      8.25 o 
  10   8   2       34.29       34.25     10.34 o 
  11   8   2        5.30        5.86     12.58 o 
   0   9   2       17.47       17.69      5.27 o 
   1   9   2      432.34      438.98      6.59 o 
   2   9   2     1069.29     1083.40      7.75 o 
   3   9   2      329.99      312.64      5.18 o 
   4   9   2        2.26       -3.14      4.38 o 
   5   9   2       97.34      106.82      5.47 o 
   6   9   2      151.39      174.81      6.71 o 
   7   9   2       46.40       51.70      7.45 o 
   8   9   2        6.79        2.75      8.40 o 
   9   9   2        9.40       10.32      9.16 o 
  10   9   2       35.30       46.06     10.85 o 
  11   9   2       20.39       31.41     12.87 o 
   0  10   2      627.59      620.79     11.37 o 
   1  10   2      649.16      630.14      8.22 o 
   2  10   2      117.09      128.18      6.76 o 
   3  10   2       98.71       98.58      6.96 o 
   4  10   2       14.54        8.55      4.19 o 
   5  10   2      118.16      118.73      6.24 o 
   6  10   2        0.96        0.13      0.24 o 
   7  10   2       10.66        9.99      8.46 o 
   8  10   2        7.08        0.91      9.65 o 
   9  10   2       22.87       21.71     10.45 o 
  10  10   2        4.63        7.51     11.51 o 
   0  11   2       31.23       33.46      7.72 o 
   1  11   2       62.61       65.36      5.21 o 
   2  11   2        1.86       -5.00      7.76 o 
   3  11   2       11.24        6.98      8.39 o 
   4  11   2       65.15       64.20      8.51 o 
   5  11   2       57.41       51.59      8.52 o 
   6  11   2      146.14      156.02      7.70 o 
   7  11   2        4.52        6.39      9.12 o 
   8  11   2       24.39       14.54     10.89 o 
   9  11   2        0.74       -1.60      2.91 o 
   0  12   2      273.48      308.23     10.35 o 
   1  12   2       53.93       49.72      6.47 o 
   2  12   2      125.19      130.77      6.33 o 
   3  12   2       13.12        7.09      9.84 o 
   4  12   2      161.91      186.17      9.51 o 
   5  12   2        1.43        2.23     10.30 o 
   0  13   2      119.93      121.25     10.80 o 
   1  13   2       36.91       36.46      7.17 o 
   2  13   2       25.27       17.42      7.66 o 
   3  13   2       68.13       78.77      7.84 o 
   4  13   2       45.11       59.29     11.34 o 
   5  13   2        8.27       10.18     12.07 o 
   3   1   3      121.92      111.59      2.25 o 
   4   1   3      411.04      410.06      5.03 o 
   5   1   3      785.95      768.47      7.80 o 
   6   1   3       70.21       87.90      4.39 o 
   7   1   3      256.02      291.84      6.93 o 
   8   1   3        4.28        2.93      5.82 o 
   9   1   3        7.80        4.37     69.26 o 
  10   1   3        7.50       -1.00      1.91 o 
   3   2   3      876.97      842.39      5.77 o 
   4   2   3     1779.78     1762.59      9.63 o 
   5   2   3      515.77      492.06      6.58 o 
   6   2   3      232.42      264.58      6.09 o 
   7   2   3       11.99        5.21      5.40 o 
   8   2   3       23.90       23.27      5.86 o 
   9   2   3      246.12      263.56      8.45 o 
  10   2   3        4.16       -2.79      3.77 o 
   4   3   3      105.06      120.74      4.10 o 
   5   3   3      506.83      563.27      7.59 o 
   6   3   3      120.11      113.15      4.98 o 
   7   3   3      124.22      108.23      4.79 o 
   8   3   3       23.70       25.93      6.49 o 
   9   3   3      232.40      270.21      8.72 o 
   1   4   3     1526.18     1563.14      8.40 o 
   6   4   3       49.90       41.83      5.18 o 
   7   4   3      381.51      396.66      8.42 o 
   8   4   3      167.58      185.62      7.31 o 
   1   5   3      330.10      313.92      4.66 o 
   2   5   3      515.61      581.98      9.08 o 
   3   5   3        8.40        8.40      3.36 o 
   4   5   3      175.51      174.71      4.94 o 
   5   5   3      156.32      152.66      5.33 o 
   6   5   3      152.56      158.65      5.94 o 
   7   5   3       32.46       32.42      4.22 o 
   8   5   3      176.69      197.81      8.00 o 
   1   6   3      535.73      532.49      4.27 o 
   2   6   3      234.26      266.53      5.70 o 
   3   6   3      164.59      152.89      4.41 o 
   4   6   3        2.87        5.10      4.34 o 
   5   6   3       31.70       30.47      4.96 o 
   6   6   3       33.47       39.12      5.66 o 
   7   6   3      198.42      208.54      7.11 o 
   8   6   3      100.08       90.48      6.97 o 
   9   6   3        9.96        5.09      8.28 o 
   1   7   3        2.61        1.89      2.32 o 
   2   7   3      136.42      141.14      4.28 o 
   3   7   3        5.91        6.44      2.87 o 
   4   7   3       36.28       29.17      4.42 o 
   5   7   3        3.65        0.59      8.21 o 
   6   7   3       42.35       38.41      5.77 o 
   7   7   3       63.33       54.62      6.80 o 
   8   7   3       16.27       10.33      7.72 o 
   9   7   3        3.15        7.91      8.80 o 
  10   7   3       17.78       22.77     10.46 o 
   1   8   3      334.37      354.98      5.22 o 
   2   8   3      184.73      171.76     10.54 o 
   3   8   3       42.48       42.13      3.46 o 
   4   8   3       34.81       29.65      4.97 o 
   5   8   3      212.10      226.86      6.46 o 
   6   8   3      147.15      131.83      6.28 o 
   7   8   3      115.76      130.68      7.02 o 
   8   8   3       14.92       19.24      8.56 o 
   9   8   3        5.14        7.91     10.27 o 
  10   8   3       27.91       38.60     11.11 o 
   1   9   3        8.50        9.56      4.11 o 
   2   9   3       77.25       86.68      5.56 o 
   3   9   3      291.67      285.05      7.79 o 
   4   9   3       69.03       62.77      5.20 o 
   5   9   3       35.71       30.46      6.25 o 
   6   9   3       82.90       72.93      6.70 o 
   7   9   3        4.20        5.56      7.87 o 
   8   9   3       34.52       31.52      9.32 o 
   9   9   3        4.48        5.28     11.20 o 
  10   9   3       11.25       10.39     12.22 o 
   1  10   3       30.30       31.24      4.83 o 
   2  10   3        3.81        0.82      4.05 o 
   3  10   3       28.95       29.78      7.02 o 
   4  10   3      169.98      179.77      7.08 o 
   6  10   3       26.21       30.21      7.51 o 
   7  10   3       41.49       37.38      8.30 o 
   8  10   3        0.64        4.43     10.15 o 
   9  10   3        4.13       10.47     12.09 o 
  10  10   3        0.93       -7.92     13.23 o 
   9  11   3        1.98       12.72     13.36 o 
   4   2   4      208.30      195.83      3.19 o 
   5   2   4      678.28      761.22      7.04 o 
   6   2   4      472.58      505.76      7.02 o 
   3   3   4     1076.60     1155.19      6.26 o 
   4   3   4      252.09      286.48      4.31 o 
   5   3   4     1451.91     1468.85      9.87 o 
   0   4   4      210.73      208.05      2.18 o 
   0   5   4     1680.05     1811.57      8.80 o 
   1   5   4      325.34      325.27      4.48 o 
   0   6   4      443.90      454.58      5.81 o 
   1   6   4      382.19      351.92      5.19 o 
                                                 
